# Supplementary material for: Placental lesions in stillbirths: A case-control study using the Amsterdam criteria and predictive models at a UK tertiary unit
Source: PLoS One. 2025 Dec 26;20(12):e0338592. doi: 10.1371/journal.pone.0338592 (PMC12742796; doi:10.1371/journal.pone.0338592)
Supplement: S1 Table — (ODT) [file pone.0338592.s001.odt]

Table S1. Case-control characteristics for singleton term pregnancies
Maternal Characteristics
Stillbirth
n=28
Livebirth
n=28
p-value
Age, year
29.8 (±5.4) 
(n=28)
29.4 (±4)
(n=28)
N/S
BMI kg/m2
24.4 (21.2-32.8) 
(n=27)
25.7 (23.2-29.7)
(n=28)
N/S
Parity
1 (0.0-3.7) 
(n=28)
(0.0-1.0)
(n=28)
0.01
Ethnicity (n, %)
White
Black
Asian
Mixed
Other
(n=25)
16 (64.0%)
3 (12.0%)
5 (20.0%)
 0 (0.0%)
1 (4.0%)
(n=28)
26 (92.9%)
1 (3.6%)
1 (3.6%)
(0.0%)
0.0 (0.0%)
N/S
Cigarette smoker (n,%)
4 (14.3%) 
(n=28)
1 (3.6%)
(n=28)
N/S
Substance abuse (n, %)
3 (11.5%) 
(n=26)
0 (0.0%)
(n=18)
N/S
Deprivation Index (n, %)
1-3 (most deprived areas)
4-6
7-10 (least deprived areas)
(n = 27)
18 (66.7%)
3 (11.1%)
6 (22.2%)
(n=27)
13 (48.1%)
3 (11.1%)
11 (40.8%)
0.01
Conception Type (n, %)
Spontaneous
(n=25)
25 (100.0%)
(n=28)
28 (100.0%)
N/S
Mean arterial blood pressure at booking
85.6 (±8.2) 
(n=24)
86.9 (±7.3)
(n=28)
N/S
Previous stillbirth (n,%)
1 (3.7%) 
(n=27)
1 (3.6%)
(n=28)
N/S
Gestational age at delivery (weeks)
39.9 (±1.2)
(n=28)
39.7 (±1.4)
(n=28)
N/S
Fetal weight centile adjusted by GA using the Intergrowth calculator (31)
30.4 (8.6-53.2) (n=27)
72.2 (53.1-88.5)
(n=27)
<0.001
Fetal weight centile < 10th centile (31)
8 (29.6%) 
(n=27)
1 (3.7%)
(n=27)
0.01
For continuous variables data is expressed as either mean ±SD or median and interquartile range (25th-75th). Discrete variables are presented as raw number and percentage. Significant p-value < 0.05. ART: assisted reproductive technology, BMI: body mass index, N/S: not significance
