# Supplementary material for: Placental lesions in stillbirths: A case-control study using the Amsterdam criteria and predictive models at a UK tertiary unit
Source: PLoS One. 2025 Dec 26;20(12):e0338592. doi: 10.1371/journal.pone.0338592 (PMC12742796; doi:10.1371/journal.pone.0338592)
Supplement: S2 Table — (ODT) [file pone.0338592.s004.odt]

Table S2. Clinical performance of PET and gestational hypertension risk assessment in the stillbirth cohort.

Sensitivity
% 
(95%CI)
Specificity 
% 
(95%CI)
Positive predictive value
% 
(95%CI)
Negative predictive value
% 
(95%CI)
Area under the curve
% (95%CI)
p-value
NICE criteria
12.5
(0.3-52.7)
89.6 
(78.8-95.5)
12.5 
(2.0-50.4)
89.1
(86.1-91.5)
0.51 
(0.39-0.63)
0.9
FMF 1st trimester algorithm#
75.0 
(34.9-96.8)
64.1
(51.1-75.7)
20.7
(13.5-30.4)
95.3
(85.9-98.6)
0.76
(0.65-0.86)
0.002*
#Calculated using a cut-off of 1/300 (≥0.003), *significant p<0.05
CI: confidence interval, FMF: Fetal Medicine Foundation, NICE: National Institute for Health and Care Excellence
