# Supplementary material for: Placental lesions in stillbirths: A case-control study using the Amsterdam criteria and predictive models at a UK tertiary unit
Source: PLoS One. 2025 Dec 26;20(12):e0338592. doi: 10.1371/journal.pone.0338592 (PMC12742796; doi:10.1371/journal.pone.0338592)
Supplement: S3 Table — (ODT) [file pone.0338592.s005.odt]

Table S3. Clinical performance of MVM risk assessment in the stillbirth cohort using the FMF algorithm embedded in the Tommy’s app

Sensitivity
% 
(95%CI)
Specificity 
% (95%CI)
Positive predictive value
% 
(95%CI)
Negative predictive value
% (95%CI)
Area under the curve
% 
(95%CI)
p-value
All MVM combined
54.2 
(32.8-74.4)
66.7
(51.6-79.6)
44.8 
(32.1-58.3)
74.4
(64.3-82.4)
0.63
(0.51-0.74)
0.07
Global/partial MVM lesions
63.6
(30.8-89.1)
63.9
(50.6-75.8)
24.3
(17.9-32.2)
94.3 
(82.2-98.3)
0.70
(0.58-0.8)
0.02*
Segmental/ complete MVM lesions
53.8
(25.1-80.8)
62.7
(49.1-75.0)
24.1
(14.8-36.8)
86.0
(76.9-92.0)
0.58
(0.45-0.69)
0.4
#Calculated using a cut-off of 1/300 (≥0.003), *significant p<0.05
CI: confidence interval, FMF: Fetal Medicine Foundation, MVM: maternal vascular malperfusion 
