# Supplementary material for: Placental lesions in stillbirths: A case-control study using the Amsterdam criteria and predictive models at a UK tertiary unit
Source: PLoS One. 2025 Dec 26;20(12):e0338592. doi: 10.1371/journal.pone.0338592 (PMC12742796; doi:10.1371/journal.pone.0338592)
Supplement: S1 Data — This file contains the raw data used for the statistical analyses presented in the manuscript. All data have been anonymized. (XLSX) [file pone.0338592.s006.xlsx]

## Sheet: PLOS ONE 2025 Case control
Stillbirth	Smoker	MVM	Fetal placental ratio >90th	EFWless10	MAP	PAPPA
0	0	0	0	0	75	0.89
0	0	0	1	0	85	1.19
0	0	1	0	0	94.6667
0	0	0	1	0	101
0	0	0	0	1	85.3333
0	0	1	0	0	88	1.38
0	0	0	0	0
0	0	1	0	0	101.333
0	0	0	0	0	92.6667	2.08
0	1	0	0	0	82.6667	1.51
0	1	0	0	1	90
0	0	1	0	1	71.6667
0	0	0	1	0	93.3333
0	0	0	0	0	80.6667	0.9
0	0	0	0	1	76	0.79
0	0	1	0	0	92
0	0	1	0	1	90.3333	0.58
0	0	0	0	0	83.3333	1.71
0	0	0	0	0	79.3333	0.52
0	0	1	0	1	86.3333	0.76
0	0	1	1	0	85.6667
0	1	1	0	0	83.3333
0	0	1	0	1
0	1	0	0	0	74.6667	0.61
0	0	0	1	0		1.35
0	0	1	1	0	94.6667
0	0	0	0	1	78.6667
0	1	0	0	1	78
1	0	0	0	0	84.6667
1	0	0	1	0	68.3333
1	0	0	0	0	92
1	0	0	0	0	81.3333
1	0	0	0	0	96
1	0	0	0	0	82.6667
1	0	0	0	0	97.3333
1	0	0	0	0	86
1	0	0	0	0	92
1	0	0	0	0	74.6667
1	0	0	0	0	87
1	0	0	0		100.667
1	0	0	0	0	93.3333
1	0	0	0	0	93.3333
1	0	0	0	0	81.3333
1	0	0	0	0	76.6667
1	0	0	0	0	86.3333
1	0	0	0	1	86.3333
1	0	0	0	0	87.3333
1	1	0	0	0	94
1	0	0	0	0	97.3333
1	0	0	0	0	81
1	0	0	0	0	83.6667
1	0	0	0	0	85.6667
1	0	0	0	0	84
1	0	0	0	0	87.3333
1	0	0	0	0	90.6667
1	0	0	0	0	83.3333
